# Supplementary material for: Improvements for Tissue-Chopping-Based Immunofluorescence Staining Method of Chloroplast Proteins
Source: Plants (Basel). 2023 Feb 13;12(4):841. doi: 10.3390/plants12040841 (PMC9963192; doi:10.3390/plants12040841)
Supplement: Supplementary file 1 [file plants-12-00841-s001.zip]

Archive with 1 entries (1 files):
- plants-1857554-supplementary.pdf
